# Supplementary material for: Prevalence and Population Genetics Analysis of Enterocytozoon bieneusi in Dairy Cattle in China
Source: Front Microbiol. 2019 Jun 25;10:1399. doi: 10.3389/fmicb.2019.01399 (PMC6603133; doi:10.3389/fmicb.2019.01399)
Supplement: Supplementary file 1 [file Table_1.xls]

## Sheet: Sheet1
Supplementary Table 1. All MLGs obtained in this study
ID	ITS	MS-1	MS-3	MS-4	MS-7	MLG
Bj81	3	6	1	1	1	MLG 1
Bj82	3	7	1	1	1	MLG 2
Bj89	3	8	1	1	1	MLG 3
Bj91	2	1	1	1	1	MLG 4
Bj92	2	1	1	3	1	MLG 5
Bj98	3	6	1	3	1	MLG 6
Bj302	1	9	5	3	1	MLG 7
Bj410	1	10	5	2	1	MLG 8
Bj416	1	1	5	2	1	MLG 9
Gs32	1	11	3	3	1	MLG 10
Gs39	3	4	3	1	1	MLG 11
Gs258	1	11	2	4	2	MLG 12
Gs508	1	11	3	3	1	MLG 13
Gs514	1	12	3	3	1	MLG 14
Gs519	2	13	3	3	1	MLG 15
Gs813	3	11	3	3	1	MLG 16
Gs862	3	19	4	3	1	MLG 17
Hn14	1	16	4	1	1	MLG 18
Hn27	1	18	5	3	1	MLG 19
Hn104	1	19	4	1	1	MLG 20
Hn106	1	28	5	3	1	MLG 21
Hn142	3	17	4	1	1	MLG 22
Hn156	1	17	4	1	1	MLG 23
Hn157	3	20	3	7	1	MLG 24
Hn184	3	19	3	1	1	MLG 25
Hn190	2	29	5	6	1	MLG 26
Hn229	2	21	5	2	1	MLG 27
Hn240	2	1	5	7	1	MLG 28
Hn245	3	16	3	1	1	MLG 29
Hn246	2	30	5	6	3	MLG 30
Hn248	1	22	4	1	1	MLG 31
Hn258	1	19	3	1	1	MLG 32
Hn473	2	22	5	7	1	MLG 33
Tj45	1	1	5	3	1	MLG 34
Tj50	1	26	5	3	1	MLG 35
Tj283	1	27	5	2	1	MLG 36
Tj347	3	20	1	1	1	MLG 37
Tj357	3	1	2	5	1	MLG 38
Sd649	2	25	9	3	1	MLG 39
Sd660	2	24	5	3	1	MLG 40
Sd663	2	13	5	3	1	MLG 41
Sd194	1	1	7	2	1	MLG 42
Sd365	2	1	5	2	1	MLG 43
Sd497	2	24	7	2	1	MLG 44
Gd24	1	13	5	3	1	MLG 45
Gd30	1	13	1	3	1	MLG 46
Gd40	2	14	5	3	1	MLG 47
Gd50	2	1	5	3	1	MLG 48
Gd181	3	15	1	3	1	MLG 49
Gd192	1	14	5	3	1	MLG 50
Xj2	2	1	5	2	1	MLG 51
Xj121	2	2	5	2	1	MLG 52
Xj153	1	3	5	3	1	MLG 53
Xj276	3	4	1	1	1	MLG 54
Sx1-I	2	1	9	3	1	MLG 55
Sx2-I	2	9	9	3	1	MLG 56
Sx3-I	2	17	9	3	1	MLG 57
Sx4-I	2	29	9	3	1	MLG 58
Sx5-I	2	31	9	3	3	MLG 59
Sx6-J	1	8	9	3	1	MLG 60
Sx7-J	1	10	9	3	1	MLG 61
Sx8-J	1	32	9	2	1	MLG 62
Sx9-J	1	18	9	2	1	MLG 63
Sx10-J	1	29	9	2	1	MLG 64
Sh1-J	1	33	12	3	1	MLG 65
Sh2-J	1	33	10	3	1	MLG 66
Sh3-J	1	33	10	1	1	MLG 67
Sh4-J	1	13	13	1	1	MLG 68
Sh5-J	1	13	11	1	1	MLG 69
Sh6	3	34	11	3	1	MLG 70
Sh8	3	34	11	3	4	MLG 71
